# Supplementary material for: Oral Pathogens’ Substantial Burden on Cancer, Cardiovascular Diseases, Alzheimer’s, Diabetes, and Other Systemic Diseases: A Public Health Crisis—A Comprehensive Review
Source: Pathogens. 2024 Dec 9;13(12):1084. doi: 10.3390/pathogens13121084 (PMC11677847; doi:10.3390/pathogens13121084)
Supplement: Supplementary file 1 [file pathogens-13-01084-s001.zip]

Archive with 1 entries (1 files):
- pathogens-3359539-supplementary.xlsx
