# Supplementary material for: Oral Pathogens’ Substantial Burden on Cancer, Cardiovascular Diseases, Alzheimer’s, Diabetes, and Other Systemic Diseases: A Public Health Crisis—A Comprehensive Review
Source: Pathogens. 2024 Dec 9;13(12):1084. doi: 10.3390/pathogens13121084 (PMC11677847; doi:10.3390/pathogens13121084)
Supplement: Supplementary file 1 [file pathogens-13-01084-s001.zip › pathogens-3359539-supplementary.xlsx]

## Sheet: Sheet1
Fig 3. Pie chart of the important oral pathogens.	Proportion	%
Herpes virus	138113	60
C. albicans	50290	22
S. mutans	14804	6
P. gingivalis	10812	5
F. nucleatum	4490	2
A. acino…	4152	2
P. intermedia	2367	1
T. denticola	1903	1
T. forsythia	1317	1
Figure 5. Pie chart of oral pathogen disease research.
Cancer (24%)	223563
Respiratory (14%)	130598
Liver (11%)	99327
Bowel (8%)	74118
Fever (8%)	71933
Kidney (6%)	54079
Pregnancy (5%)	47330
Cardiovascular (5%)	42665
Bacteremia (5%)	36814
Diabetes (4%)	36010
Arthritis (3%)	24633
Autoimmune (2%)	23041
Periodontal disease (1%)	20377
Caries (1%)	11357
Psychology (1%)	10621
Bladder (1%)	8359
Dementia (1%)	5882
Lupus (1%)	5183
Alzheimer's (1%)	4918
Ateriosclerosis (1%)	3721
Psoriasis (0.5%)	2478
Figure 9. Pie chart of oral pathogens key mediators of infection and inflammation.
Antibody (33%)	260708
Oxidation (23%)	179637
Cytokines (18%)	143328
Macrophages (9%)	74545
Endotoxins (6%)	50154
Lipopolysaccharides (6%)	48523
Monocytes (3%)	27134
Acute phase proteins (2%)	13569
Figure 4. Bar chart of the incidences of diseases.
Periodontitis	47.2
Obesity	42
Cancer	40
Cardiovascular	33
Caries	26
Arthritis	21.2
Average	19
Kidney	14
Respiratory	13.2
Diabetes	11
Alzheimers	10.9
Autoimmune	8
Psoriasis	3
Liver	1.8
Bowel	1
Figure 7. Bar chart showing the increased incidence of systemic diseases associated with oral pathogens.
Premature pregnancy	7.5
Cardiovascular - Heart failure	5.7
Lupus	5.3
Alzheimers	4.9
Kidney	3.8
Ulcerative Colitis	3.5
Average of all diseases	3.3
Breast Cancer	3
Inflammatory Bowel Disease	2.7
Mild Cognantive Impairment	2.3
Liver - Crohn's Disease	2.2
Respiratory	2.1
Liver - Cirrhosis	2
Cardiovascular - Stroke	2
Diabetes	2
Autoimmune - Arthritis	1.8
Bladder Cancer	1.7
Graphical abstract
Bladder Cancer (x 1.7)	1.7
Autoimmune - Arthritis (x 1.8)	1.8
Diabetes (x 2)	2
Cardiovascular - Stroke (x 2)	2
Liver - Cirrhosis (x 2)	2
Respiratory (x 2.1)	2.1
Liver - Crohn's Disease (x2.2)	2.2
Mild Cognantive Impairment (x 2.3)	2.3
Inflammatory Bowel Disease (X 2.7)	2.7
Breast Cancer (x 3)	3
Average of all diseases (x 3.3)	3.3
Ulcerative Colitis (x 3.5)	3.5
Kidney (x 3.8)	3.8
Alzheimers (x 4.9)	4.9
Lupus (x 5.3)	5.3
Cardiovascular - Heart failure (x 5.7)	5.7
Premature pregnancy (x 7.5)	7.5
